# Supplementary material for: EGFRvIII Promotes the Proneural–Mesenchymal Transition of Glioblastoma Multiforme and Reduces Its Sensitivity to Temozolomide by Regulating the NF-κB/ALDH1A3 Axis
Source: Genes (Basel). 2023 Mar 4;14(3):651. doi: 10.3390/genes14030651 (PMC10048499; doi:10.3390/genes14030651)
Supplement: Supplementary file 1 [file genes-14-00651-s001.zip]

Archive with 1 entries (1 files):
- genes-2203856-supplementary.pdf
